# Supplementary material for: Mating frequency estimation and its importance for colony abundance analyses in eusocial pollinators: a case study of Bombus impatiens (Hymenoptera: Apidae)
Source: J Econ Entomol. 2024 Aug 13;117(5):1712–22. doi: 10.1093/jee/toae178 (PMC11646103; doi:10.1093/jee/toae178)
Supplement: toae178_suppl_Supplementary_Materials [file toae178_suppl_supplementary_materials.zip]

Archive with 5 entries (5 files):
- Supp.Material1_Birdetal.docx
- Supp.Material2_Birdetal.docx
- Supp.Material3_Birdetal.pdf
- Supp4_Birdetal.pdf
- Supp5_Birdetal .pdf
